# Supplementary material for: Intraspecific Variation in the Characteristics of Cryptocaryon irritans Isolated in Japan
Source: J Fish Dis. 2026 Apr 1;49(9):e70177. doi: 10.1111/jfd.70177 (PMC13431706; doi:10.1111/jfd.70177)
Supplement: Supplementary file 1 — Figure S1: Effects of salinity on each isolate. (A) Proportion of parasites that formed cysts under different salinity conditions. (B) Proportion of parasites that released theronts under different salinity conditions. (C) Infectivity of theronts under different salinity conditions. Statistical differences were assessed using the Tukey–Kramer multiple comparison test after arcsine square root transformation of the data (A, B), and the Steel–Dwass multiple comparison test (C). Different letters indicate significant differences (p < 0.05). Figure S2: Effects of temperature on each isolate. (A) Proportion of parasites that formed cysts under different temperature conditions. (B) Proportion of parasites that released theronts under different temperature conditions. (C) Infectivity of theronts under different temperature conditions. Statistical differences were assessed using the Tukey–Kramer multiple comparison test after arcsine square root transformation of the data (A, B), and the Steel–Dwass multiple comparison test (C). Different letters indicate significant differences (p < 0.05). Table S1:. Information on samples used for phylogenetic analysis of the Cox‐1 region. Table S2:. Information on samples used for phylogenetic analysis of the 18S‐ITS1 region. Table S3: Information of additional samples of Cryptocaryon irritans. Table S4: Results of immobilisation and agglutination assays using additional isolates. The table shows the maximum dilution titre of each antiserum at which immobilisation of theronts was observed. Values of < 20 indicate that no immobilisation or agglutination reaction was detected even at the final dilution of 1:20. For the newly obtained isolates WS‐3 and WN‐2, long‐term maintenance of parasites and preparation of homologous antisera were not possible due to space limitations. Therefore, only heterologous antisera from other isolates were tested to determine whether they shared the same serotype with previously established isolates. These supp [file JFD-49-e70177-s001.zip]

Archive with 2 entries (2 files):
- jfd70177-sup-0001-TableS1-S2-FigureS1-S2.pdf
- jfd70177-sup-0002-TableS3-S4.pdf
